# Supplementary material for: Freezing tolerance and tolerance to de-acclimation of European accessions of winter and facultative barley
Source: Sci Rep. 2023 Nov 15;13:19931. doi: 10.1038/s41598-023-47318-y (PMC10651919; doi:10.1038/s41598-023-47318-y)
Supplement: Supplementary file 2 — Supplementary Information 2. [file 41598_2023_47318_MOESM2_ESM.xlsx]

## Sheet: Fig_1
HSD Tukey's test; variable FT-R
Homogeneity groups, alpha = .05000
Error: MS between groups = ,99257, df = 239,00
Accession	Mean FT-R	1	2	3	4	5	6	7	8	9	10	11	12	13	14	15	16	17
Tiffany	2.7852	****
Cometa	2.81944	****
Colonia	2.96587	****	****
Aydanhanim	2.99286	****	****
Atlante	3.21111	****	****	****
Traminer	3.3665	****	****	****	****
Frost	3.59524	****	****	****	****	****
Mellori	3.67579	****	****	****	****	****	****
DS. 420/14-1	3.68182	****	****	****	****	****	****	****
Mansholt Fletumer	3.69504	****	****	****	****	****	****
carola	3.7602	****	****	****	****	****	****	****
Holmes	3.775	****	****	****	****	****	****	****		****
Aday-4	3.86362		****	****	****	****	****	****
Karakan	3.875	****	****	****	****	****	****	****	****	****
Quadrida	3.975	****	****	****	****	****	****	****	****	****	****		****
Explora	4.07917			****	****	****	****	****	****	****	****
Zenek	4.21181		****	****	****	****	****	****	****	****	****	****	****	****
Astartis	4.2254			****	****	****	****	****	****	****	****		****	****
Aquirone	4.275				****	****	****	****	****	****	****		****	****
DS. 1037/16	4.38239			****	****	****	****	****	****	****	****	****	****	****	****
DS. 354/14-1	4.40833			****	****	****	****	****	****	****	****	****	****	****	****
DS. 934/16	4.43125			****	****	****	****	****	****	****	****	****	****	****	****
DS. 976/16	4.47778				****	****	****	****	****	****	****	****	****	****	****		****
DS. 1026/16	4.5				****	****	****	****	****	****	****	****	****	****	****		****
DS. 970/16	4.55				****	****	****	****	****	****	****	****	****	****	****	****	****
DS. 1033/16	4.56875				****	****	****	****	****	****	****	****	****	****	****	****	****
DS. 1035/16	4.58333				****	****	****	****	****	****	****	****	****	****	****	****	****
Bruker Stamm	4.60972					****	****	****	****	****	****	****	****	****	****
DS. 977/16	4.63542					****	****	****	****	****	****	****	****	****	****	****	****	****
DS. 983/16	4.70556					****	****	****	****	****	****	****	****	****	****	****	****	****
DS. 1030/16	4.72222					****	****	****	****	****	****	****	****	****	****	****	****	****
DS. 980/16	4.73056					****	****	****	****	****	****	****	****	****	****	****	****	****
DS. 929/16	4.73611					****	****	****	****	****	****	****	****	****	****	****	****	****
DS. 930/16	4.73889					****	****	****	****	****	****	****	****	****	****	****	****	****
Gloria	4.84514					****	****	****	****	****	****	****	****	****	****	****	****	****
DS. 979/16	4.85					****	****	****	****	****	****	****	****	****	****	****	****	****
DS. 928/16	4.88056						****	****	****	****	****	****	****	****	****	****	****	****
DS. 989/16	4.975							****	****	****	****	****	****	****	****	****	****	****
Avci 2002	5.00238								****		****	****	****	****	****	****	****	****
DS. 909/16	5.10556								****	****	****	****	****	****	****	****	****	****
DS. 317/14-1	5.125								****	****	****	****	****	****	****	****	****	****
DS. 936/16	5.21111								****		****	****	****	****	****	****	****	****
DS. 1023/16	5.21111								****		****	****	****	****	****	****	****	****
DS. 935/16	5.275										****	****	****	****	****	****	****	****
Aday-2	5.28755											****			****	****	****	****
Vincenta	5.30556											****			****	****	****	****
DS. 1017/16	5.30556											****	****	****	****	****	****	****
DS. 1022/16	5.33889											****	****	****	****	****	****	****
DS. 987/16	5.38056											****		****	****	****	****	****
DS. 911/16	5.57222											****			****	****	****	****
DS. 268/14-1	5.65														****	****	****	****
DS. 1016/16	5.68333														****	****	****	****
DS. 1018/16	5.7														****	****	****	****
DS. 912/16	5.71389														****	****	****	****
Pamina	5.73576															****		****
DS. 1020/16	5.75556														****	****	****	****
DS. 1014/16	5.825															****	****	****
DS. 1028/16	5.975																	****

## Sheet: Fig_2
HSD Tukey's test; variable % (Statistics for a paper)
Homogeneity groups, alpha = .05000
Error: MS between groups = 44,483, df = 504,00
Accession	EL%	1	2	3	4	5	6	7	8	9	10	11	12	13
DS. 1030/16	4.67347	****
DS. 1028/16	4.68638	****
DS. 977/16	5.24362	****
Aday-4	5.38392	****
DS. 983/16	5.842	****
DS. 979/16	5.93072	****
Gloria	5.94415	****
Vincenta	6.16685	****
DS. 980/16	6.30946	****
DS. 1016/16	6.39347	****
DS. 987/16	6.46075	****
DS. 934/16	6.54938	****
DS. 936/16	6.56182	****
DS. 935/16	6.60463	****
DS. 912/16	6.91387	****
DS. 930/16	7.1462	****
DS. 929/16	7.17465	****
DS. 928/16	7.50446	****
DS. 976/16	7.74262	****
DS. 989/16	7.77299	****
DS. 1014/16	7.95916	****
Holmes	8.01142	****
Quadriga	8.0917	****
Karakan	8.09918	****
DS. 268/14-1	8.41074	****
DS. 354/14-1	10.3105	****	****
Zenek	10.5298	****	****
DS. 420/14-1	10.6618	****	****
DS. 1037/16	11.3763	****	****
Bruker Stamm	11.7962	****	****	****
DS. 911/16	13.6338	****	****	****
DS. 1026/16	14.251	****	****	****	****
Aydanhanim	14.6509	****	****	****	****
DS. 1020/16	15.9818	****	****	****	****	****
DS. 1035/16	16.5893	****	****	****	****	****
Atlante	16.794	****	****	****	****	****
DS. 1033/16	20.636		****	****	****	****	****
DS. 1022/16	21.4189		****	****	****	****	****	****
DS. 970/16	23.6415			****	****	****	****	****
DS. 1018/16	25.8164				****	****	****	****	****
Mellori	26.2088				****	****	****	****	****
Avci 2002	26.9662				****	****	****	****	****
Astartis	28.0457					****	****	****	****
Tiffany	29.9413						****	****	****
Explora	31.0864						****	****	****
Frost	32.2362						****	****	****
Mansholt Fletumer	32.2704						****	****	****
Traminer	33.445							****	****	****
Pamina	35.9831								****	****	****
DS. 909/16	37.2689								****	****	****
Aquirone	44.7393									****	****	****
Colonia	46.3073										****	****
DS. 1017/16	46.5799										****	****	****
Cometa	50.3129											****	****
DS. 1023/16	54.8792											****	****	****
DS. 317/14-1	59.0567												****	****
Aday-2	66.3933													****
carola	67.88													****

## Sheet: Fig_3a
HSD Tukey's test; variable Fv/Fm Homogeneity groups, alpha = ,05000 Error: MS between groups = ,00109, df = 595,00
Accession	Fv/Fm	1	2	3	4	5	6	7	8	9	10	11	12	13	14	15
Karakan	0.593	****
DS. 979/16	0.6719		****
DS. 936/16	0.692		****	****
DS. 909/16	0.7079		****	****	****
DS. 1014/16	0.7191		****	****	****	****
DS. 935/16	0.7198		****	****	****	****
DS. 930/16	0.7239		****	****	****	****	****
DS. 912/16	0.7241		****	****	****	****	****
DS. 970/16	0.7247		****	****	****	****	****
Zenek	0.7292		****	****	****	****	****	****
DS. 911/16	0.732		****	****	****	****	****	****
DS. 983/16	0.7328			****	****	****	****	****
DS. 928/16	0.733			****	****	****	****	****
DS. 1016/16	0.735			****	****	****	****	****	****
Quadrida	0.7378			****	****	****	****	****	****
DS. 1020/16	0.7405			****	****	****	****	****	****	****	****
DS. 980/16	0.7422			****	****	****	****	****	****	****	****	****
DS. 1035/16	0.7425			****	****	****	****	****	****	****	****	****	****
DS. 1023/16	0.7441			****	****	****	****	****	****	****	****	****	****	****
DS. 1028/16	0.7442			****	****	****	****	****	****	****	****	****	****	****
DS. 989/16	0.7446			****	****	****	****	****	****	****	****	****	****	****
DS. 1026/16	0.7468			****	****	****	****	****	****	****	****	****	****	****	****
Holmes	0.7468			****	****	****	****	****	****	****	****	****	****	****	****
DS. 420/14-1	0.7496			****	****	****	****	****	****	****	****	****	****	****	****	****
DS. 987/16	0.7499			****	****	****	****	****	****	****	****	****	****	****	****	****
DS. 1018/16	0.7499			****	****	****	****	****	****	****	****	****	****	****	****	****
DS. 1033/16	0.7531				****	****	****	****	****	****	****	****	****	****	****	****
Aday-4	0.757526				****	****	****	****	****	****	****	****	****	****	****	****
DS. 1037/16	0.7585				****	****	****	****	****	****	****	****	****	****	****	****
DS. 354/14-1	0.7587				****	****	****	****	****	****	****	****	****	****	****	****
DS. 1017/16	0.7606				****	****	****	****	****	****	****	****	****	****	****	****
Gloria	0.7632				****	****	****	****	****	****	****	****	****	****	****	****
DS. 1022/16	0.7651				****	****	****	****	****	****	****	****	****	****	****	****
Vincenta	0.7657					****	****	****	****	****	****	****	****	****	****	****
DS. 1030/16	0.7657				****	****	****	****	****	****	****	****	****	****	****	****
Aday-2	0.7785						****	****	****	****	****	****	****	****	****	****
Rodorz	0.7834						****	****	****	****	****	****	****	****	****	****
Colonia	0.7857							****	****	****	****	****	****	****	****	****
Duet	0.7871							****	****	****	****	****	****	****	****	****
Aquirone	0.787333							****	****	****	****	****	****	****	****	****
Scirocco	0.7877							****	****	****	****	****	****	****	****	****
Atlante	0.7878							****	****	****	****	****	****	****	****	****
Tiffany	0.7894							****	****	****	****	****	****	****	****	****
Cetin	0.789778							****	****	****	****	****	****	****	****	****
Cometa	0.7948								****	****	****	****	****	****	****	****
Mansholt Fletumer	0.795								****	****	****	****	****	****	****	****
Traminer	0.7951								****	****	****	****	****	****	****	****
Mellori	0.798									****	****	****	****	****	****	****
Pamina	0.7989									****	****	****	****	****	****	****
Explora	0.8001										****	****	****	****	****	****
Frost	0.800222									****	****	****	****	****	****	****
Premuda	0.8021											****	****	****	****	****
carola	0.8023											****	****	****	****	****
Luxor	0.8029												****	****	****	****
Avci 2002	0.8038													****	****	****
Astartis	0.8069														****	****
Bruker Stamm	0.8072														****	****
Aydanhanim	0.8083															****

## Sheet: Fig_3b
HSD Tukey's test; variable Tro/CS Homogeneity groups, alpha = ,05000 Error: MS between groups = 1239,7, df = 595,00
Accession	TRo/CS	1	2	3	4	5	6	7	8	9	10	11	12	13	14	15	16	17	18	19	20	21
Aday-2	208.066	****
Rodorz	215.371	****	****
Scirocco	221.635	****	****	****
Karakan	227.767	****	****	****	****
Tiffany	228.418	****	****	****	****
Duet	242.548	****	****	****	****	****
Avci 2002	247.534	****	****	****	****	****	****
Aday-4	250.867	****	****	****	****	****
Atlante	250.998	****	****	****	****	****	****	****
Colonia	259.992	****	****	****	****	****	****	****	****
Cometa	260.409	****	****	****	****	****	****	****	****	****
Aquirone	264.916	****	****	****	****	****	****	****	****	****	****	****
Aydanhanim	265.796	****	****	****	****	****	****	****	****	****	****
Premuda	267.167	****	****	****	****	****	****	****	****	****	****	****	****
Frost	267.187	****	****	****	****	****	****	****	****	****	****	****	****
DS. 420/14-1	276.72		****	****	****	****	****	****	****	****	****	****	****	****	****
DS. 979/16	279.729		****	****	****	****	****	****	****	****	****	****	****	****	****	****
Astartis	282.475			****	****	****	****	****	****	****	****	****	****	****	****	****	****
Vincenta	282.95				****	****	****	****	****	****	****	****	****	****
Traminer	283.65			****	****	****	****	****	****	****	****	****	****	****	****	****	****
Mansholt Fletumer	283.71			****	****	****	****	****	****	****	****	****	****	****	****	****	****
Mellori	286.284				****	****	****	****	****	****	****	****	****	****	****	****	****
Cetin	287.074			****	****	****	****	****	****	****	****	****	****	****	****	****	****	****	****
carola	287.937				****	****	****	****	****	****	****	****	****	****	****	****	****	****
Pamina	289.806				****	****	****	****	****	****	****	****	****	****	****	****	****	****	****
Luxor	293.638					****	****	****	****	****	****	****	****	****	****	****	****	****	****	****
Bruker Stamm	298.81					****	****	****	****	****	****	****	****	****	****	****	****	****	****	****	****
DS. 1035/16	298.906					****	****	****	****	****	****	****	****	****	****	****	****	****	****	****	****
Quadrida	300.927					****	****	****	****	****	****	****	****	****	****	****	****	****	****	****	****	****
DS. 268/14-1	301.353					****	****	****	****	****	****	****	****	****	****	****	****	****	****	****	****	****
DS. 976/16	308.115						****	****	****	****	****	****	****	****	****	****	****	****	****	****	****	****
Explora	310.578						****	****	****	****	****	****	****	****	****	****	****	****	****	****	****	****
DS. 317/14-1	312.033						****	****	****	****	****	****	****	****	****	****	****	****	****	****	****	****
DS. 980/16	312.527							****	****	****	****	****	****	****	****	****	****	****	****	****	****	****
DS. 936/16	312.955							****	****	****	****	****	****	****	****	****	****	****	****	****	****	****
Gloria	313.937							****	****	****	****	****	****	****	****	****	****	****	****	****	****	****
DS. 929/16	320.151								****	****	****	****	****	****	****	****	****	****	****	****	****	****
DS. 1026/16	324.882									****	****	****	****	****	****	****	****	****	****	****	****	****
DS. 989/16	328.093										****	****	****	****	****	****	****	****	****	****	****	****
DS. 1017/16	328.97										****	****	****	****	****	****	****	****	****	****	****	****
DS. 1023/16	329.032										****	****	****	****	****	****	****	****	****	****	****	****
DS. 1037/16	330.211										****	****	****	****	****	****	****	****	****	****	****	****
DS. 934/16	330.695											****	****	****	****	****	****	****	****	****	****	****
DS. 1014/16	331.109											****	****	****	****	****	****	****	****	****	****	****
DS. 977/16	331.631												****	****	****	****	****	****	****	****	****	****
DS. 1030/16	334.165													****	****	****	****	****	****	****	****	****
DS. 1022/16	335.404													****	****	****	****	****	****	****	****	****
DS. 1020/16	336.732													****	****	****	****	****	****	****	****	****
DS. 983/16	339.03														****	****	****	****	****	****	****	****
DS. 987/16	341.092														****	****	****	****	****	****	****	****
DS. 1033/16	341.739															****	****	****	****	****	****	****
DS. 930/16	344.532																****	****	****	****	****	****
Zenek	344.534																****	****	****	****	****	****
DS. 1028/16	349.972																	****	****	****	****	****
DS. 911/16	350.113																	****	****	****	****	****
DS. 935/16	359.465																				****	****
DS. 912/16	359.637																				****	****
DS. 970/16	364.419																					****

## Sheet: Fig_3c
HSD Tukey's test; variable ETo/CS Homogeneity groups, alpha = ,05000 Error: MS between groups = 241,94, df = 595,00
Accession	ETo/CS
DS. 317/14-1	71.0039	****
Karakan	72.3778	****		****
DS. 979/16	80.4298	****	****	****
DS. 980/16	85.3102	****	****	****	****
DS. 936/16	85.5055	****	****	****	****
DS. 935/16	89.3492	****	****	****	****	****
DS. 268/14-1	92.1553	****	****	****	****	****	****
DS. 1014/16	93.4863	****	****	****	****	****	****	****
DS. 1035/16	94.6592	****	****	****	****	****	****	****
DS. 970/16	95.5495	****	****	****	****	****	****	****
DS. 976/16	95.608	****	****	****	****	****	****	****
DS. 909/16	97.1253	****	****	****	****	****	****	****
Holmes	97.3493	****	****	****	****	****	****	****
DS. 989/16	98.0394	****	****	****	****	****	****	****
DS. 929/16	98.3724	****	****	****	****	****	****	****	****
Atlante	98.6915	****	****	****	****	****	****	****	****
Aday-4	99.2509		****		****	****	****	****
DS. 930/16	99.3192	****	****	****	****	****	****	****	****
DS. 354/14-1	99.5935		****	****	****	****	****	****	****
DS. 420/14-1	100.829		****	****	****	****	****	****	****	****
Quadrida	101.025		****		****	****	****	****	****	****	****
DS. 983/16	101.542		****		****	****	****	****	****	****	****
DS. 912/16	102.334		****		****	****	****	****	****	****	****
DS. 1016/16	102.44		****		****	****	****	****	****	****	****	****
DS. 987/16	103.638		****		****	****	****	****	****	****	****	****
Rodorz	104.546		****		****	****	****	****	****	****	****	****	****
Scirocco	105.17		****		****	****	****	****	****	****	****	****	****	****
DS. 911/16	105.177		****		****	****	****	****	****	****	****	****	****	****
Avci 2002	107.05		****		****	****	****	****	****	****	****	****	****	****	****
DS. 1023/16	107.292		****		****	****	****	****	****	****	****	****	****	****	****
DS. 1028/16	107.898		****		****	****	****	****	****	****	****	****	****	****	****
Vincenta	108.694				****	****	****	****	****	****	****	****	****	****
DS. 1018/16	110.243				****	****	****	****	****	****	****	****	****	****	****	****
Zenek	110.297				****	****	****	****	****	****	****	****	****	****	****	****
DS. 928/16	111.536				****	****	****	****	****	****	****	****	****	****	****	****
DS. 1033/16	112.158				****	****	****	****	****	****	****	****	****	****	****	****
DS. 1020/16	114.503					****	****	****	****	****	****	****	****	****	****	****
Frost	114.632				****	****	****	****	****	****	****	****	****	****	****	****
Tiffany	114.655					****	****	****	****	****	****	****	****	****	****	****
Gloria	114.811					****	****	****	****	****	****	****	****	****	****	****
Aquirone	115.003					****	****	****	****	****	****	****	****	****	****	****
Cometa	115.092					****	****	****	****	****	****	****	****	****	****	****
DS. 1017/16	115.338					****	****	****	****	****	****	****	****	****	****	****
Duet	115.815					****	****	****	****	****	****	****	****	****	****	****
DS. 1030/16	117.437					****	****	****	****	****	****	****	****	****	****	****
Colonia	119.67						****	****	****	****	****	****	****	****	****	****
Cetin	119.724						****	****	****	****	****	****	****	****	****	****
Aydanhanim	120.402						****	****	****	****	****	****	****	****	****	****
Astartis	120.667						****	****	****	****	****	****	****	****	****	****
DS. 1022/16	121.132							****	****	****	****	****	****	****	****	****
Bruker Stamm	126.86								****	****	****	****	****	****	****	****
Mellori	127.63									****	****	****	****	****	****	****
Explora	129.115									****	****	****	****	****	****	****
Premuda	129.428										****	****	****	****	****	****
carola	130.907											****	****	****	****	****
Mansholt Fletumer	132.376												****	****	****	****
Traminer	133.151													****	****	****
Luxor	134.462														****	****
Pamina	138.564															****

## Sheet: Fig_3d
HSD Tukey's test; variableDIo/CS Homogeneity groups, alpha = ,05000 Error: MS between groups = 428,93, df = 595,00
Accession	DIo/CS
Aday-2	59.1008	****
Rodorz	59.6286	****	****
Scirocco	59.7653	****	****
Aydanhanim	63.1039	****	****
Premuda	65.4333	****	****	****
Duet	65.6525	****	****	****
Frost	66.9243	****	****	****	****	****
Cometa	67.2909	****	****	****	****
Atlante	67.6022	****	****	****	****	****
carola	70.7631	****	****	****	****	****	****
Colonia	70.9083	****	****	****	****	****	****
Luxor	71.7618	****	****	****	****	****	****	****	****
Mellori	72.8974	****	****	****	****	****	****	****	****
Pamina	72.9943	****	****	****	****	****	****	****	****	****
Traminer	73.1498	****	****	****	****	****	****	****	****	****
Mansholt Fletumer	73.6898	****	****	****	****	****	****	****	****	****
Cetin	76.9263	****	****	****	****	****	****	****	****	****	****	****
Explora	77.6217	****	****	****	****	****	****	****	****	****	****	****
Aday-4	81.8172	****	****	****	****	****	****	****	****	****	****
Vincenta	88.7999	****	****	****	****	****	****	****	****	****	****	****	****
DS. 420/14-1	92.38	****	****	****	****	****	****	****	****	****	****	****	****	****
Gloria	97.3627		****	****	****	****	****	****	****	****	****	****	****	****	****
DS. 1030/16	102.335			****	****	****	****	****	****	****	****	****	****	****	****	****
DS. 1022/16	103.196			****	****	****	****	****	****	****	****	****	****	****	****	****	****
DS. 1035/16	103.394			****	****	****	****	****	****	****	****	****	****	****	****	****	****
DS. 1017/16	104.23				****	****	****	****	****	****	****	****	****	****	****	****	****
DS. 1037/16	105.589					****	****	****	****	****	****	****	****	****	****	****	****
DS. 1018/16	108.643						****	****	****	****	****	****	****	****	****	****	****	****
DS. 980/16	108.973							****	****	****	****	****	****	****	****	****	****	****
DS. 976/16	108.985							****	****	****	****	****	****	****	****	****	****	****
DS. 1026/16	109.018							****	****	****	****	****	****	****	****	****	****	****
Quadrida	109.573								****	****	****	****	****	****	****	****	****	****
DS. 268/14-1	110.047									****	****	****	****	****	****	****	****	****
DS. 354/14-1	110.349									****	****	****	****	****	****	****	****	****
DS. 1033/16	112.361										****	****	****	****	****	****	****	****
Holmes	112.481										****	****	****	****	****	****	****	****
DS. 989/16	112.807										****	****	****	****	****	****	****	****
DS. 1023/16	113.168										****	****	****	****	****	****	****	****
DS. 987/16	113.408										****	****	****	****	****	****	****	****
DS. 1016/16	115.374											****	****	****	****	****	****	****
DS. 929/16	116.949												****	****	****	****	****	****
DS. 1020/16	117.668												****	****	****	****	****	****
DS. 977/16	118.869												****	****	****	****	****	****
DS. 1028/16	120.328												****	****	****	****	****	****
Zenek	125.066													****	****	****	****	****
DS. 983/16	126.07													****	****	****	****	****
DS. 911/16	128.987													****	****	****	****	****	****
DS. 1014/16	129.091													****	****	****	****	****	****
DS. 317/14-1	129.967													****	****	****	****	****	****
DS. 928/16	130.11													****	****	****	****	****	****
DS. 930/16	133.068														****	****	****	****	****
DS. 934/16	135.805															****	****	****	****
DS. 979/16	135.871															****	****	****	****
DS. 936/16	137.845															****	****	****	****
DS. 912/16	137.863															****	****	****	****
DS. 970/16	139.181															****	****	****	****
DS. 935/16	140.435																****	****	****
DS. 909/16	146.649																	****	****
Karakan	166.333																		****

## Sheet: Fig_S1b
HSD Tukey's test; variable FT-R Homogeneity groups, alfa = ,05000 Error: MS between groups = ,53604, df = 178,00
Accession	FT-R	1	2	3	4	5	6	7
Aydanhanim	0.325	****
Colonia	0.428571	****
Frost	0.444444	****
Atlante	0.475	****
Traminer	0.5	****
Tiffany	0.521429	****
Mellori	0.685185	****	****
Carola	0.865741	****	****
Cometa	1	****	****	****
Mansholt Fletumer	1.04762	****	****	****
Explora	1.76667		****	****	****
Bruker Stamm	2.05833			****	****	****
Aquirone	2.125			****	****	****
Astartis	2.375				****	****
Vincenta	2.97222					****	****
DS. 354/14-1	3.49167						****	****
Karakan	3.61389						****	****
DS. 420/14-1	3.65						****	****
DS. 1037/16	3.65278						****	****
Avci 2002	3.65893						****	****
Aday-4	3.68309						****	****
Quadriga	3.725						****	****
DS. 1014/16	3.74167						****	****
DS. 979/16	3.76458						****	****
DS. 1030/16	3.77778						****	****
DS. 1022/16	3.78611						****	****
DS. 989/16	3.80556						****	****
DS. 976/16	3.84722						****	****
DS. 1035/16	3.875						****	****
DS. 980/16	3.925						****	****
Holmes	3.94167						****	****
DS. 1033/16	3.94167						****	****
DS. 1016/16	3.94444						****	****
DS. 977/16	3.95833						****	****
DS. 930/16	4						****	****
DS. 268/14-1	4.05						****	****
Zenek	4.07222						****	****
DS. 928/16	4.075						****	****
DS. 1026/16	4.07778						****	****
DS. 934/16	4.10556						****	****
DS. 970/16	4.14167						****	****
DS. 1023/16	4.15						****	****
DS. 936/16	4.16667						****	****
DS. 935/16	4.175						****	****
DS. 929/16	4.2						****	****
DS. 909/16	4.25						****	****
Gloria	4.26667						****	****
DS. 911/16	4.275						****	****
DS. 987/16	4.29167							****
DS. 1017/16	4.29444							****
Pamina	4.32153							****
DS. 317/14-1	4.33889							****
DS. 1018/16	4.35							****
Aday-2	4.36875							****
DS. 1020/16	4.4							****
DS. 983/16	4.45							****
DS. 1028/16	4.45278							****
DS. 912/16	4.675							****

## Sheet: Fig_S2a
HSD Tukey's test; variable % Homogeneity groups, alfa = ,05000 Error: MS between groups = 69,869, df = 535,00
Accession	%	1	2	3	4	5	6
DS. 987/16	4.60443	****
DS. 1026/16	4.93127	****
DS. 1028/16	5.12059	****
DS. 1030/16	5.12834	****
DS. 989/16	5.14583	****
DS. 1017/16	5.21305	****
DS. 983/16	5.25296	****
DS. 1014/16	5.33016	****
DS. 1023/16	5.5426	****
Gloria	5.64773	****
Zenek	5.74981	****
DS. 1018/16	6.00551	****
DS. 980/16	6.06225	****
DS. 1016/16	6.07872	****
DS. 420/14-1	6.11624	****
DS. 935/16	6.1862	****
Holmes	6.27223	****
Karakan	6.38274	****
DS. 354/14-1	6.69462	****
DS. 936/16	6.81931	****
Quadriga	7.03625	****
Tiffany	7.16008	****
Colonia	7.23543	****
DS. 1033/16	7.56594	****
DS. 930/16	7.74586	****
DS. 934/16	7.89628	****
DS. 268/14-1	8.12165	****	****
DS. 1022/16	8.20521	****	****
DS. 912/16	8.30174	****	****
DS. 929/16	8.47076	****	****
DS. 1035/16	8.62063	****	****
DS. 1037/16	8.63469	****	****
Cometa	8.87321	****	****
Explora	8.89634	****	****
DS. 979/16	8.91639	****	****
DS. 928/16	9.13789	****	****
Mellori	9.55877	****	****
Vincenta	9.62686	****
Bruker Stamm	9.6726	****	****
Astartis	9.82665	****	****
Avci 2002	10.2507	****	****
Aydanhanim	10.563	****	****
Mansholt Fletumer	10.7726	****	****
Frost	10.7825	****	****
Traminer	11.3509	****	****	****
DS. 911/16	12.0022	****	****	****
Atlante	12.1012	****	****	****
Aquirone	12.1499	****	****	****
DS. 977/16	14.7227	****	****	****
Aday-4	16.4743	****	****	****
DS. 909/16	16.734	****	****	****
DS. 1020/16	18.5068	****	****	****
Pamina	23.6438		****	****	****
DS. 976/16	25.965			****	****
Aday-2	39.1024				****	****
DS. 970/16	49.6993					****	****
carola	57.9233						****
DS. 317/14-1	63.7778						****

## Sheet: Fig_S2b
HSD Tukey's test; variable EL(%) Homogeneity groups, alfa = ,05000 Error: MS between groups = 262,09, df = 517,00
Accession	EL(%)	1	2	3	4	5	6	7	8	9	10	11	12	13	14	15	16	17	18	19	20
Gloria	3.07789	****
DS. 1028/16	4.03413	****
DS. 1030/16	4.32258	****
DS. 1033/16	5.31727	****	****
DS. 1035/16	9.39699	****	****	****
Karakan	10.8293	****	****	****			****
Quadriga	11.3437	****	****	****		****	****
Holmes	12.159	****	****	****		****	****
DS. 976/16	13.4187	****	****	****	****	****	****
Bruker Stamm	13.9197	****	****	****	****	****	****
DS. 970/16	15.6423	****	****	****	****	****	****	****
DS. 987/16	15.6921	****	****	****	****	****	****	****
DS. 420/14-1	17.0666	****	****	****	****	****	****	****	****		****	****
DS. 983/16	17.1821	****	****	****	****	****	****	****	****
Aydanhanim	18.7388	****	****	****	****	****	****	****	****		****
Zenek	19.0963	****	****	****	****	****	****	****	****	****	****	****
DS. 977/16	19.7159	****	****	****	****	****	****	****	****	****	****	****
DS. 1026/16	20.8179	****	****	****	****	****	****	****	****	****	****	****
Atlante	21.4867	****	****	****	****	****	****	****	****	****	****	****
DS. 317/14-1	23.0306	****	****	****	****	****	****	****	****	****	****	****
DS. 989/16	24.9968	****	****	****	****	****	****	****	****	****	****	****	****
DS. 1017/16	25.6868	****	****	****	****	****	****	****	****	****	****	****	****	****
DS. 936/16	26.5683	****	****	****	****	****	****	****	****	****	****	****	****	****
DS. 268/14-1	28.759	****	****	****	****	****	****	****	****	****	****	****	****	****
DS. 935/16	29.5078	****	****	****	****	****	****	****	****	****	****	****	****	****
Vincenta	30.7043		****	****	****	****	****	****	****	****	****	****	****	****
DS. 980/16	31.5487	****	****	****	****	****	****	****	****	****	****	****	****	****
DS. 1016/16	32.8627	****	****	****	****	****	****	****	****	****	****	****	****	****
DS. 354/14-1	33.4712	****	****	****	****	****	****	****	****	****	****	****	****	****
DS. 934/16	34.8203		****	****	****	****	****	****	****	****	****	****	****	****
DS. 1014/16	37.8144			****	****	****	****	****	****	****	****	****	****	****	****
DS. 1023/16	37.8457			****	****	****	****	****	****	****	****	****	****	****	****	****
DS. 1018/16	42.2558				****			****	****	****	****	****	****	****	****	****
DS. 1020/16	42.2718				****	****		****	****	****	****	****	****	****	****	****	****
DS. 1037/16	42.6586				****	****	****	****	****	****	****	****	****	****	****	****	****
Mellori	42.8588				****			****	****	****	****	****	****	****	****	****	****
Avci 2002	43.6818				****			****	****	****	****	****	****	****	****	****	****
DS. 930/16	44.9603							****	****	****	****	****	****	****	****	****	****
Astartis	46.2647								****	****	****	****	****	****	****	****	****
Pamina	48.3223									****			****	****	****	****	****	****
DS. 979/16	48.5826									****	****	****	****	****	****	****	****	****
DS. 928/16	49.0215									****		****	****	****	****	****	****	****
Aday-4	50.2249												****	****	****	****	****
Tiffany	52.7226												****	****	****	****	****	****	****
DS. 1022/16	52.8387												****	****	****	****	****	****	****
Explora	53.2765												****	****	****	****	****	****	****
Frost	53.6899												****	****	****	****	****	****	****
Mansholt Fletumer	53.7683												****	****	****	****	****	****	****
DS. 929/16	55.1573													****	****	****	****	****	****
Traminer	55.5391													****	****	****	****	****	****	****
DS. 909/16	66.5033														****	****	****	****	****	****	****
DS. 911/16	68.9298															****	****	****	****	****	****
DS. 912/16	72.3566																****	****	****	****	****
Aquirone	77.3287																	****	****	****	****
carola	80.476																		****	****	****
Colonia	85.3791																			****	****
Cometa	91.7526																				****
Aday-2	93.6841																				****
